# Supplementary material for: Conserved oligomeric Golgi (COG) complex genes functioning in defense are expressed in root cells undergoing a defense response to a pathogenic infection and exhibit regulation my MAPKs
Source: PLoS One. 2021 Aug 26;16(8):e0256472. doi: 10.1371/journal.pone.0256472 (PMC8389442; doi:10.1371/journal.pone.0256472)
Supplement: S1 Table — (XLSX) [file pone.0256472.s001.xlsx]

## Sheet: Sheet1
Gene	Accession	Primer type	Primer direction	Sequence 5' --> 3'
COG1-2	Glyma.20G188500	qPCR	F	CACCATCGAGGACAAGAAGGAGGAAC
			R	TGTTGCTGGAGATGCCGTTG
			P	[6~FAM]CGACTCCGCCGACTCCATCGTCCTCA[BHQ1a~Q]
COG2-2	Glyma.05G047300	qPCR	F	GAATGAGATGAGTATCAGAGAGACT
			R	TTAGGCTTGCATTTTGAATC
			P	[6~FAM]TGAGATGAACCGACTAAAGTACTACGTTACA[BHQ1a~Q]
COG3-1	Glyma.13G114900	qPCR	F	CTCCTTTGACAGAGCAACAAC
			R	GTCATCAAAAGAACTATCCTTCG
			P	[6~FAM]GTTTCGCTTTCTCACGCAGTATCTGA[BHQ1a~Q]
COG4-2	Glyma.03G261100	qPCR	F	CTACTCCAGAGGCGAACGGA
			R	GAGGGAGCGAACGTATTCGA
			P	[6~FAM]GGAGCAACGTCTGTGGCTCAATCG[BHQ1a~Q]
COG5-1	Glyma.14G029500	qPCR	F	CTAAAAAACGTGATCCCTTTACACA
			R	GATCCAGTGAAAGCAGACTTCATT
			P	[6~FAM]TCATTCAGGAAGGTGATCCCATGCTAACT[BHQ1a~Q]
COG6-1	Glyma.01G154500	qPCR	F	CATGTCCAAGAGATTCATGCC
			R	GCTCCTTCTTGATACACAGCC
			P	[6~FAM]TGCAAAGTGTTGCTTAGGACACATCATCA[BHQ1a~Q]
COG7-2	Glyma.12G013000.2	qPCR	F	CGGGACTAGTTTCCGAAC
			R	CTCAATATCAACTGATAGC
			P	[6~FAM]GAGCAGTTGCGTGGGATTCAGT[BHQ1a~Q]
COG8-1	Glyma.16G120600	qPCR	F	ACTCTGCCGGGCATTTATT
			R	GAGGTCTCTAATAGGCGGCTG
			P	[6~FAM]GGTGGAGCAACTCTTGTTATGGATGC[BHQ1a~Q]
RPS21	Glyma.15G147700	qPCR	F	ATGCAGAACGAGGAAGGACAG
			R	GAAGCATGGTCCTTAGCG
			P	[6~FAM]CCTAGGAAGTGCTCTGCCACAAAC[BHQ1a~Q]
