# Supplementary material for: Conserved oligomeric Golgi (COG) complex genes functioning in defense are expressed in root cells undergoing a defense response to a pathogenic infection and exhibit regulation my MAPKs
Source: PLoS One. 2021 Aug 26;16(8):e0256472. doi: 10.1371/journal.pone.0256472 (PMC8389442; doi:10.1371/journal.pone.0256472)
Supplement: S2 Table — (XLSX) [file pone.0256472.s002.xlsx]

## Sheet: Sheet1
Gene	Accession (first)	Accession (later)	Affymetrix probe set	Time point	G. max: Genotype 1			G. max: Genotype 2			Time point	G. max: Genotype 1			G. max: Genotype 2			Time point	G. max: Genotype 1			G. max: Genotype 2
				0 dpi	p-value: Peking/PI 548402			p-value: PI 88788			3 dpi	p-value: Peking/PI 548402			p-value: PI 88788			6 dpi	p-value: Peking/PI 548402			p-value: PI 88788
					array 1	array 2	array 3	array 1	array 2	array 3		array 1	array 2	array 3	array 1	array 2	array 3		array 1	array 2	array 3	array 1	array 2	array 3
COG1-1	Glyma10g34570.2	Glyma.10G201900.2	GmaAffx.80549.2.S1_at	NM	0.464576	0.733153	0.908843	0.328321	0.186972	0.0309418	NM	0.0547555	0.186972	0.761547	0.0376841	0.671679	0.0309418	NM	0.328321	0.638946	0.535424	0.328321	0.0911573	0.0547555
*COG1-2	Glyma20g32980.1	Glyma.20G188500.1	Gma.8255.1.S1_at	NM	0.296856	0.813028	0.0653326	0.00221961	0.0204299	0.143002	NM	0.00167288	0.00221961	0.186972	0.00167288	0.0103976	0.00167288	M	0.00167288	0.00221961	0.00818426	0.00167288	0.00382293	0.00167288
COG2-1	Glyma17g13840.1	Glyma.17G129100.1	GmaAffx.87598.1.S1_at	NM	0.164032	0.143002	0.429432	0.0103976	0.638946	0.5	NM	0.266847	0.123873	0.876127	0.605162	0.535424	0.788202	NM	0.0653326	0.238453	0.733153	0.638946	0.671679	0.95442
*COG2-2	Glyma05g03260.1	Glyma.05G047300.1	Gma.7667.1.S1_a_at	M	0.00167288	0.0376841	0.00221961	0.00221961	0.00221961	0.00221961	M	0.00167288	0.00167288	0.00221961	0.00221961	0.00221961	0.00221961	M	0.00167288	0.00167288	0.00167288	0.00221961	0.00167288	0.00167288
*COG3-1	Glyma13g17521.1	Glyma.13G114900.1	none	n/a	n/a	n/a	n/a	n/a	n/a	n/a	n/a	n/a	n/a	n/a	n/a	n/a	n/a	n/a	n/a	n/a	n/a	n/a	n/a	n/a
COG3-2	Glyma17g04990.1	Glyma.17G045100.1	Gma.16836.1.A1_at	NM	0.328321	0.296856	0.266847	0.07743	0.0204299	0.123873	NM	0.00292359	0.0911573	0.908843	0.0455804	0.703144	0.0164271	NM	0.0204299	0.0455804	0.186972	0.328321	0.266847	0.0653326
COG4-1	Glyma19g44940.1	Glyma.19G260100.1	GmaAffx.18638.1.S1_at	NM	0.703144	0.703144	0.671679	0.835968	0.856998	0.535424	NM	0.945245	0.296856	0.934667	0.733153	0.835968	0.638946	NM	0.328321	0.761547	0.969058	0.671679	0.813028	0.671679
*COG4-2	Glyma03g42200.1	Glyma.03G261100.1	Gma.1626.1.S1_at	M	0.00382293	0.0455804	0.0653326	0.00167288	0.00382293	0.00292359	M	0.00167288	0.00167288	0.0252302	0.00221961	0.00167288	0.00167288	M	0.00167288	0.00167288	0.00167288	0.0252302	0.00382293	0.00221961
*COG5-1	Glyma14g03340.1	Glyma.14G029500.1	GmaAffx.16900.1.S1_at	NM	0.00220983	0.535424	0.0309418	0.00221961	0.00382293	0.00496277	M	0.00167288	0.00167288	0.0309418	0.00167288	0.00221961	0.00167288	M	0.00167288	0.00167288	0.00167288	0.0204299	0.00167288	0.00221961
COG5-2	Glyma02g45580.1	Glyma.02G286300.1	none	n/a	n/a	n/a	n/a	n/a	n/a	n/a	n/a	n/a	n/a	n/a	n/a	n/a	n/a	n/a	n/a	n/a	n/a	n/a	n/a	n/a
*COG6-1	Glyma01g35820.1	Glyma.01G154500.1	GmaAffx.51551.1.S1_at	NM	0.464576	0.570568	0.464576	0.00818426	0.211798	0.0376841	NM	0.0376841	0.0455804	0.0204299	0.00818426	0.164032	0.0131156	M	0.00292359	0.0252302	0.0131156	0.0457555	0.00382293	0.00818426
COG6-2	Glyma11g09550.1	Glyma.11G090100.1	GmaAffx.58162.1.S1_at	NM	0.893502	0.638946	0.788202	0.638946	0.835968	0.733153	NM	0.5	0.394838	0.605162	0.535424	0.638946	0.535424	NM	0.638946	0.464576	0.211798	0.296856	0.835968	0.394838
COG7-1	Glyma09g35790.1	Glyma.09G224000.1	GmaAffx.62631.1.S1_at	NM	0.266847	0.211798	0.703144	0.761547	0.876127	0.0547555	NM	0.266847	0.464576	0.123873	0.5	0.856998	0.186972	NM	0.0164271	0.00292359	0.0911573	0.761547	0.394838	0.360988
*COG7-2	Glyma12g01570.2	Glyma.12G013000.2	GmaAffx.61157.1.S1_at	NM	0.0103976	0.00639609	0.266847	0.00167288	0.0911573	0.0309418	NM	0.00167288	0.00167288	0.164032	0.00221961	0.106612	0.00221961	M	0.00382293	0.00292359	0.00382293	0.0103976	0.00818426	0.0103976
*COG8-1	Glyma16g22880.1	Glyma.16G120600.1	none	n/a	n/a	n/a	n/a	n/a	n/a	n/a	n/a	n/a	n/a	n/a	n/a	n/a	n/a	n/a	n/a	n/a	n/a	n/a	n/a	n/a
COG8-2	Glyma02g04920.1	Glyma.02G043400.1	GmaAffx.47025.1.S1_at	NM	0.361054	0.95442	0.788202	0.394838	0.186972	0.07743	NM	0.0547555	0.123873	0.123873	0.0164271	0.106612	0.164032	NM	0.0131156	0.00496277	0.238453	0.0547555	0.535424	0.0911573
