# Supplementary material for: Conserved oligomeric Golgi (COG) complex genes functioning in defense are expressed in root cells undergoing a defense response to a pathogenic infection and exhibit regulation my MAPKs
Source: PLoS One. 2021 Aug 26;16(8):e0256472. doi: 10.1371/journal.pone.0256472 (PMC8389442; doi:10.1371/journal.pone.0256472)
Supplement: S3 Table — (XLSX) [file pone.0256472.s003.xlsx]

## Sheet: Sheet1
COG1
define	gene name
AT5G16300.1	Vps51/Vps67 family (components of vesicular transport) protein
AT5G16300.2	Vps51/Vps67 family (components of vesicular transport) protein
AT5G16300.4	Vps51/Vps67 family (components of vesicular transport) protein
AT5G16300.3	Vps51/Vps67 family (components of vesicular transport) protein
COG2
define	gene name
AT4G24840.1	CONSERVED OLIGOMERIC GOLGI COMPLEX COMPONENT 2
COG3
define	gene name
AT1G73430.2	sec34-like family protein
AT1G73430.1	sec34-like family protein
COG4
define	gene name
AT4G01400.2
AT4G01400.1	COG4 transport protein (COG4)
COG5
define	gene name
AT1G67930.1	Golgi transport complex protein-related
COG6
define	gene name
AT1G31780.1	COMPONENT OF OLIGOMERIC GOLGI COMPLEX 6
COG7
define	gene name
AT5G51430.1	(EYE) conserved oligomeric Golgi complex component-related / COG complex component-related
COG8
define	gene name
AT5G11980.1	conserved oligomeric Golgi complex component-related / COG complex component-related
