# Supplementary material for: Conserved oligomeric Golgi (COG) complex genes functioning in defense are expressed in root cells undergoing a defense response to a pathogenic infection and exhibit regulation my MAPKs
Source: PLoS One. 2021 Aug 26;16(8):e0256472. doi: 10.1371/journal.pone.0256472 (PMC8389442; doi:10.1371/journal.pone.0256472)
Supplement: S4 Table — (XLSX) [file pone.0256472.s004.xlsx]

## Sheet: Sheet1
COG1
define	gene
Glyma.20G188500.1 (Glyma20g32980)	CONSERVED OLIGOMERIC GOLGI COMPLEX SUBUNIT 1
Glyma.10G201900.1 (Glyma10g34570)	CONSERVED OLIGOMERIC GOLGI COMPLEX SUBUNIT 1
Glyma.10G201900.2 (Glyma10g34570)
COG2
define	gene
Glyma.17G129100.1 (Glyma17g13840)	CONSERVED OLIGOMERIC GOLGI COMPLEX COMPONENT 2
Glyma.05G047300.1 (Glyma05g03260)	CONSERVED OLIGOMERIC GOLGI COMPLEX COMPONENT 2
Glyma.17G129100.3 (Glyma17g13840)
Glyma.17G129100.4 (Glyma17g13840)
Glyma.17G129100.2 (Glyma17g13840)
COG3
define	gene
Glyma.13G114900.1 (Glyma13g17521)	CONSERVED OLIGOMERIC GOLGI COMPLEX COMPONENT 3
Glyma.13G114900.2 (Glyma13g17521)
Glyma.17G045100.1 (Glyma17g04990)	CONSERVED OLIGOMERIC GOLGI COMPLEX COMPONENT 3
Glyma.13G114900.3 (Glyma13g17521)
Glyma.09G134300.1 (Glyma09g24851)	CONSERVED OLIGOMERIC GOLGI COMPLEX COMPONENT 3
COG4
define	gene
Glyma.03G261100.1 (Glyma03g42200)	CONSERVED OLIGOMERIC GOLGI COMPLEX SUBUNIT 4
Glyma.19G260100.2 (Glyma19g44940)
Glyma.19G260100.1 (Glyma19g44940)	CONSERVED OLIGOMERIC GOLGI COMPLEX SUBUNIT 4
COG5
define	gene
Glyma.14G029500.1 (Glyma14g03340)	CONSERVED OLIGOMERIC GOLGI COMPLEX COMPONENT 5
Glyma.02G286300.1 (Glyma02g45580)	CONSERVED OLIGOMERIC GOLGI COMPLEX COMPONENT 5
Glyma.02G286300.2 (Glyma02g45580)
Glyma.14G029500.2 (Glyma14g03340)
COG6
define	gene
Glyma.11G090100.1 (Glyma11g09550)	COMPONENT OF OLIGOMERIC GOLGI COMPLEX 6
Glyma.01G154500.1 (Glyma01g35820)	Uncharacterized conserved protein
Glyma.20G085000.1 (Glyma20g21361)	COMPONENT OF OLIGOMERIC GOLGI COMPLEX 6
COG7
define	gene
Glyma.09G224000.1 (Glyma09g35790)	CONSERVED OLIGOMERIC GOLGI COMPLEX COMPONENT 7
Glyma.12G013000.1 (Glyma12g01570)	CONSERVED OLIGOMERIC GOLGI COMPLEX COMPONENT 7
Glyma.12G013000.2 (Glyma12g01570)
Glyma.12G013000.3 (Glyma12g01570)
COG8
define	gene
Glyma.02G043400.1 (Glyma02g04920)	CONSERVED OLIGOMERIC GOLGI COMPLEX COMPONENT 8
Glyma.16G120600.1 (Glyma16g22880)	CONSERVED OLIGOMERIC GOLGI COMPLEX COMPONENT 8
Glyma.16G120600.2 (Glyma16g22880)
