# Supplementary material for: Conserved oligomeric Golgi (COG) complex genes functioning in defense are expressed in root cells undergoing a defense response to a pathogenic infection and exhibit regulation my MAPKs
Source: PLoS One. 2021 Aug 26;16(8):e0256472. doi: 10.1371/journal.pone.0256472 (PMC8389442; doi:10.1371/journal.pone.0256472)
Supplement: S5 Table — (XLSX) [file pone.0256472.s005.xlsx]

## Sheet: Sheet1
COG1
define	gene name
Manes.13G155600.2 (cassava4.1_000678m.g)
Manes.13G155600.1 (cassava4.1_000678m.g)	CONSERVED OLIGOMERIC GOLGI COMPLEX SUBUNIT 1
COG2
define	gene name
Manes.06G118300.1 (cassava4.1_002236m.g)	CONSERVED OLIGOMERIC GOLGI COMPLEX COMPONENT 2
Manes.14G052400.1	CONSERVED OLIGOMERIC GOLGI COMPLEX COMPONENT 2
COG3
define	gene name
Manes.03G045400.1 (cassava4.1_002017m.g)	CONSERVED OLIGOMERIC GOLGI COMPLEX COMPONENT 3
Manes.16G089600.1 (cassava4.1_002006m.g)	CONSERVED OLIGOMERIC GOLGI COMPLEX COMPONENT 3
Manes.16G089600.2 (cassava4.1_002006m.g)
COG4
define	gene name
Manes.01G239800.1 (cassava4.1_002291m.g)	TIP-1 family (RINT1_TIP1) // COG4 transport protein (COG4)
Manes.05G016300.1 (cassava4.1_034437m.g)	CONSERVED OLIGOMERIC GOLGI COMPLEX SUBUNIT 4
Manes.05G016400.1	CONSERVED OLIGOMERIC GOLGI COMPLEX SUBUNIT 4
COG5
define	gene name
Manes.01G130300.1 (cassava4.1_001603m.g)	CONSERVED OLIGOMERIC GOLGI COMPLEX COMPONENT 5
Manes.02G088100.1 (cassava4.1_003033m.g)	CONSERVED OLIGOMERIC GOLGI COMPLEX COMPONENT 5
COG6
define	gene name
Manes.15G189800.1	COMPONENT OF OLIGOMERIC GOLGI COMPLEX 6
COG7
define	gene name
Manes.06G134600.1 (cassava4.1_001703m.g)	CONSERVED OLIGOMERIC GOLGI COMPLEX COMPONENT 7
COG8
define	gene name
Manes.16G082600.1	CONSERVED OLIGOMERIC GOLGI COMPLEX COMPONENT 8
