# Supplementary material for: Conserved oligomeric Golgi (COG) complex genes functioning in defense are expressed in root cells undergoing a defense response to a pathogenic infection and exhibit regulation my MAPKs
Source: PLoS One. 2021 Aug 26;16(8):e0256472. doi: 10.1371/journal.pone.0256472 (PMC8389442; doi:10.1371/journal.pone.0256472)
Supplement: S6 Table — (XLSX) [file pone.0256472.s006.xlsx]

## Sheet: Sheet1
COG1
define	gene name
GRMZM2G132991_T01	CONSERVED OLIGOMERIC GOLGI COMPLEX SUBUNIT 1
GRMZM2G000615_T03	CONSERVED OLIGOMERIC GOLGI COMPLEX SUBUNIT 1
GRMZM2G000615_T01
GRMZM2G000615_T02
GRMZM2G132991_T02
COG2
define	gene name
GRMZM2G123843_T02	CONSERVED OLIGOMERIC GOLGI COMPLEX COMPONENT 2
GRMZM2G313460_T02	CONSERVED OLIGOMERIC GOLGI COMPLEX COMPONENT 2
GRMZM2G123843_T01
GRMZM2G313460_T01
COG3
define	gene name
GRMZM5G825854_T02	CONSERVED OLIGOMERIC GOLGI COMPLEX COMPONENT 3
GRMZM5G825854_T01
COG4
define	gene name
GRMZM2G162725_T01	CONSERVED OLIGOMERIC GOLGI COMPLEX SUBUNIT 4
GRMZM2G178916_T03	CONSERVED OLIGOMERIC GOLGI COMPLEX SUBUNIT 4
GRMZM2G178916_T01
COG5
define	gene name
GRMZM2G039419_T01	CONSERVED OLIGOMERIC GOLGI COMPLEX COMPONENT 5
COG6
define	gene name
GRMZM2G103579_T01	COMPONENT OF OLIGOMERIC GOLGI COMPLEX 6
COG7
define	gene name
GRMZM2G110822_T01	CONSERVED OLIGOMERIC GOLGI COMPLEX COMPONENT 7
COG8
define	gene name
GRMZM2G006781_T01	CONSERVED OLIGOMERIC GOLGI COMPLEX COMPONENT 8
AC235544.1_FGT004	CONSERVED OLIGOMERIC GOLGI COMPLEX COMPONENT 8
GRMZM2G006781_T02
GRMZM2G006781_T03
GRMZM2G006781_T04
GRMZM2G006781_T05
