# Supplementary material for: Conserved oligomeric Golgi (COG) complex genes functioning in defense are expressed in root cells undergoing a defense response to a pathogenic infection and exhibit regulation my MAPKs
Source: PLoS One. 2021 Aug 26;16(8):e0256472. doi: 10.1371/journal.pone.0256472 (PMC8389442; doi:10.1371/journal.pone.0256472)
Supplement: S7 Table — (XLSX) [file pone.0256472.s007.xlsx]

## Sheet: Sheet1
COG1
define	gene
LOC_Os01g56910.1	expressed protein
COG2
define	gene
LOC_Os03g63250.1	brefeldin A-sensitive Golgi protein-like, putative, expressed
LOC_Os03g63250.2	brefeldin A-sensitive Golgi protein-like, putative, expressed
COG3
define	gene
LOC_Os08g34970.1	conserved oligomeric Golgi complex component 3, putative, expressed
COG4
define	gene
LOC_Os02g25840.1	conserved oligomeric Golgi complex component 4, related, putative, expressed
COG5
define	gene
LOC_Os05g31490.1	golgi transport complex protein-related, putative, expressed
COG6
define	gene
LOC_Os03g12460.1	conserved oligomeric complex COG6 family protein, expressed
COG7
define	gene
LOC_Os06g45830.1	expressed protein
COG8
define	gene
LOC_Os12g35290.1	conserved oligomeric Golgi complex component 8, putative, expressed
