# Supplementary material for: Conserved oligomeric Golgi (COG) complex genes functioning in defense are expressed in root cells undergoing a defense response to a pathogenic infection and exhibit regulation my MAPKs
Source: PLoS One. 2021 Aug 26;16(8):e0256472. doi: 10.1371/journal.pone.0256472 (PMC8389442; doi:10.1371/journal.pone.0256472)
Supplement: S8 Table — (XLSX) [file pone.0256472.s008.xlsx]

## Sheet: Sheet1
COG1
define	gene name
Traes_3AL_9FC82F434.1	CONSERVED OLIGOMERIC GOLGI COMPLEX SUBUNIT 1
Traes_3AL_9FC82F434.2
Traes_3B_48BF9809B.1	CONSERVED OLIGOMERIC GOLGI COMPLEX SUBUNIT 1
Traes_3B_5AC68DFE1.1	CONSERVED OLIGOMERIC GOLGI COMPLEX SUBUNIT 1
Traes_3B_5AC68DFE1.2
Traes_3B_FC98FB280.1	CONSERVED OLIGOMERIC GOLGI COMPLEX SUBUNIT 1
Traes_3B_FC98FB280.2
Traes_3DL_51835474D.1	CONSERVED OLIGOMERIC GOLGI COMPLEX SUBUNIT 1
Traes_3DL_F1C5885FB.1
Traes_3DL_F1C5885FB.2	CONSERVED OLIGOMERIC GOLGI COMPLEX SUBUNIT 1
Traes_3DL_F1C5885FB.3
Traes_3DL_F1C5885FB.4
COG2
define	gene name
Traes_4AL_0EEC0D1D5.1	CONSERVED OLIGOMERIC GOLGI COMPLEX COMPONENT 2
Traes_4AL_0EEC0D1D5.2
Traes_4AL_0EEC0D1D5.3
Traes_5BL_81F00581B.1
Traes_5BL_81F00581B.2	CONSERVED OLIGOMERIC GOLGI COMPLEX COMPONENT 2
Traes_5BL_81F00581B.3
Traes_5BL_81F00581B.4
Traes_5DL_5A3D08E82.1	CONSERVED OLIGOMERIC GOLGI COMPLEX COMPONENT 2
Traes_5DL_5A3D08E82.2
COG3
define	gene name
Traes_5DL_02E63E038.1
Traes_5DL_02E63E038.2	CONSERVED OLIGOMERIC GOLGI COMPLEX COMPONENT 3
Traes_5DL_02E63E038.3
Traes_7AS_145CA9658.1
Traes_7AS_145CA9658.2
Traes_7AS_145CA9658.3	CONSERVED OLIGOMERIC GOLGI COMPLEX COMPONENT 3
Traes_7AS_156A090DD.1	CONSERVED OLIGOMERIC GOLGI COMPLEX COMPONENT 3
Traes_7AS_156A090DD.2
Traes_7AS_1C7C39E62.1
Traes_7AS_63136F7CF.1	Sec34-like family (Sec34)
Traes_7AS_A40844F2A.1	Sec34-like family (Sec34)
Traes_7AS_A40844F2A.2
Traes_7BL_3A57104BA.1	CONSERVED OLIGOMERIC GOLGI COMPLEX COMPONENT 3
Traes_7BL_3A57104BA.2
Traes_7BL_3A57104BA.3
Traes_7BL_9EACE70E2.1	Sec34-like family (Sec34)
Traes_7BL_9EACE70E2.2
Traes_7BL_A9D7C947D.1	CONSERVED OLIGOMERIC GOLGI COMPLEX COMPONENT 3
Traes_7BL_AF53DB60C.1
Traes_7BL_AF53DB60C.2	Sec34-like family (Sec34)
Traes_7BL_E10FB411F.1	CONSERVED OLIGOMERIC GOLGI COMPLEX COMPONENT 3
Traes_7DS_0CF34B75C.1
Traes_7DS_0CF34B75C.3
Traes_7DS_0CF34B75C.4
Traes_7DS_0CF34B75C.5
Traes_7DS_0CF34B75C.6
Traes_7DS_0CF34B75C.7
Traes_7DS_0CF34B75C.2	Sec34-like family (Sec34)
Traes_7DS_75B850A69.1	CONSERVED OLIGOMERIC GOLGI COMPLEX COMPONENT 3
Traes_7DS_75B850A69.2
Traes_7DS_BC1F8FB30.1
Traes_7DS_BC1F8FB30.2	CONSERVED OLIGOMERIC GOLGI COMPLEX COMPONENT 3
Traes_7DS_BC1F8FB30.3
Traes_7DS_BC1F8FB30.4
Traes_7DS_BC1F8FB30.5
COG4
define	gene name
Traes_3AL_EA5C3018D.1	CONSERVED OLIGOMERIC GOLGI COMPLEX SUBUNIT 4
Traes_3B_1CA88402A.1	Golgi transport complex COD1 protein
Traes_3B_1CA88402A.2
Traes_3DL_B7C671FC1.1	CONSERVED OLIGOMERIC GOLGI COMPLEX SUBUNIT 4
Traes_3DL_B7C671FC1.2
COG5
define	gene name
Traes_1BL_3ED987ED6.1	CONSERVED OLIGOMERIC GOLGI COMPLEX COMPONENT 5
Traes_1BL_3ED987ED6.2
Traes_1BL_3ED987ED6.3
Traes_1AL_D20F00184.1	CONSERVED OLIGOMERIC GOLGI COMPLEX COMPONENT 5
Traes_1AL_D20F00184.2
Traes_1DL_17261C476.1
Traes_1DL_17261C476.2
Traes_1DL_17261C476.3	CONSERVED OLIGOMERIC GOLGI COMPLEX COMPONENT 5
Traes_1DL_17261C476.4
Traes_1DL_BAF683A46.1	CONSERVED OLIGOMERIC GOLGI COMPLEX COMPONENT 5
COG6
define	gene name
Traes_4AS_4EC8658B4.1	COMPONENT OF OLIGOMERIC GOLGI COMPLEX 6
Traes_4DL_5539902C4.1	COMPONENT OF OLIGOMERIC GOLGI COMPLEX 6
Traes_4DL_5539902C4.10
Traes_4DL_5539902C4.11
Traes_4DL_5539902C4.2
Traes_4DL_5539902C4.3
Traes_4DL_5539902C4.4
Traes_4DL_5539902C4.5
Traes_4DL_5539902C4.6
Traes_4DL_5539902C4.7
Traes_4DL_5539902C4.8
Traes_4DL_5539902C4.9
Traes_4DL_6A689F72B.1	COMPONENT OF OLIGOMERIC GOLGI COMPLEX 6
Traes_4DL_6A689F72B.2
Traes_4DL_C4C764B3B.1	COMPONENT OF OLIGOMERIC GOLGI COMPLEX 6
Traes_4DL_C4C764B3B.2
Traes_4DL_C4C764B3B.3
Traes_4DL_C4C764B3B.4
Traes_4DL_FD79C761D.1	COMPONENT OF OLIGOMERIC GOLGI COMPLEX 6
Traes_4DL_FD79C761D.2
Traes_4DL_FD79C761D.3
COG7
define	gene name
Traes_7BL_89A24C544.1
Traes_7BL_89A24C544.2
Traes_7BL_89A24C544.3	CONSERVED OLIGOMERIC GOLGI COMPLEX COMPONENT 7
Traes_7AL_0A85A179C.1	CONSERVED OLIGOMERIC GOLGI COMPLEX COMPONENT 7
Traes_7DL_B5B9EC07F.1	CONSERVED OLIGOMERIC GOLGI COMPLEX COMPONENT 7
Traes_7DL_B5B9EC07F.2
COG8
define
Traes_5DS_CD764C0AC.1	CONSERVED OLIGOMERIC GOLGI COMPLEX COMPONENT 8
Traes_5DS_CD764C0AC.2
Traes_5DS_CD764C0AC.3
Traes_5AS_69B5E8B69.1	CONSERVED OLIGOMERIC GOLGI COMPLEX COMPONENT 8
Traes_5AS_69B5E8B69.2
Traes_5AS_69B5E8B69.3
Traes_5AS_69B5E8B69.4
Traes_5AS_69B5E8B69.5
Traes_5AS_69B5E8B69.6
Traes_5AS_69B5E8B69.7
Traes_5BS_60ECA0F23.1	Golgi transport complex subunit
Traes_5BS_60ECA0F23.2
Traes_5BS_60ECA0F23.3
Traes_5BS_60ECA0F23.4
