# Supplementary material for: Conserved oligomeric Golgi (COG) complex genes functioning in defense are expressed in root cells undergoing a defense response to a pathogenic infection and exhibit regulation my MAPKs
Source: PLoS One. 2021 Aug 26;16(8):e0256472. doi: 10.1371/journal.pone.0256472 (PMC8389442; doi:10.1371/journal.pone.0256472)
Supplement: S9 Table — (XLSX) [file pone.0256472.s009.xlsx]

## Sheet: Sheet1
COG1
define	gene name
HORVU3Hr1G076220.1	CONSERVED OLIGOMERIC GOLGI COMPLEX SUBUNIT 1
HORVU3Hr1G076220.2
HORVU3Hr1G076220.3
HORVU3Hr1G076220.4
HORVU3Hr1G076220.5
COG2
define	gene name
HORVU5Hr1G121540.1	CONSERVED OLIGOMERIC GOLGI COMPLEX COMPONENT 2
HORVU5Hr1G121540.3
HORVU5Hr1G121540.2
HORVU5Hr1G121540.4
COG3
define	gene name
HORVU7Hr1G062190.2	CONSERVED OLIGOMERIC GOLGI COMPLEX COMPONENT 3
HORVU7Hr1G062190.1
HORVU7Hr1G062190.4
HORVU7Hr1G062190.3
COG4
define	gene name
HORVU3Hr1G098260.1	CONSERVED OLIGOMERIC GOLGI COMPLEX SUBUNIT 4
HORVU3Hr1G098260.2
COG5
define	gene name
HORVU1Hr1G057490.2
HORVU1Hr1G057490.4	CONSERVED OLIGOMERIC GOLGI COMPLEX COMPONENT 5
HORVU1Hr1G057490.3
HORVU1Hr1G057490.1
COG6
define	gene name
HORVU4Hr1G066300.1	COMPONENT OF OLIGOMERIC GOLGI COMPLEX 6
HORVU4Hr1G066300.2
COG7
define	gene name
HORVU7Hr1G107700.1
HORVU7Hr1G107700.5
HORVU7Hr1G107700.25	CONSERVED OLIGOMERIC GOLGI COMPLEX COMPONENT 7
HORVU7Hr1G107700.3
HORVU7Hr1G107700.12
HORVU7Hr1G107700.18
HORVU7Hr1G107700.20
HORVU7Hr1G107700.19
HORVU7Hr1G107700.10
HORVU7Hr1G107700.24
HORVU7Hr1G107700.9
HORVU7Hr1G107700.11
HORVU7Hr1G107700.16
HORVU7Hr1G107700.29
HORVU7Hr1G107700.22
HORVU7Hr1G107700.4
HORVU7Hr1G107700.8
HORVU7Hr1G107700.6
HORVU7Hr1G107700.7
HORVU7Hr1G107700.15
HORVU7Hr1G107700.26
HORVU7Hr1G107700.2
HORVU7Hr1G107700.13
HORVU7Hr1G107700.14
HORVU7Hr1G107700.21
HORVU7Hr1G107700.30
HORVU7Hr1G107700.28
HORVU7Hr1G107700.17
HORVU7Hr1G107700.23
HORVU7Hr1G107700.27
HORVU7Hr1G107700.31
COG8
define	gene name
HORVU5Hr1G025740.11
HORVU5Hr1G025740.3
HORVU5Hr1G025740.16
HORVU5Hr1G025740.13	CONSERVED OLIGOMERIC GOLGI COMPLEX COMPONENT 8
HORVU5Hr1G025740.22
HORVU5Hr1G025740.6
HORVU5Hr1G025740.8
HORVU5Hr1G025740.14
HORVU5Hr1G025740.12
HORVU5Hr1G025740.7
HORVU5Hr1G025740.15
HORVU5Hr1G025740.23
HORVU5Hr1G025740.17
HORVU5Hr1G025740.9
HORVU5Hr1G025740.21
HORVU5Hr1G025740.19
HORVU5Hr1G025740.20
HORVU5Hr1G025740.18
HORVU5Hr1G025740.10
HORVU5Hr1G025740.4
HORVU5Hr1G025740.5
HORVU5Hr1G025740.2
HORVU5Hr1G025740.24
HORVU5Hr1G025740.1
