# Supplementary material for: Conserved oligomeric Golgi (COG) complex genes functioning in defense are expressed in root cells undergoing a defense response to a pathogenic infection and exhibit regulation my MAPKs
Source: PLoS One. 2021 Aug 26;16(8):e0256472. doi: 10.1371/journal.pone.0256472 (PMC8389442; doi:10.1371/journal.pone.0256472)
Supplement: S10 Table — (XLSX) [file pone.0256472.s010.xlsx]

## Sheet: Sheet1
COG1
define	gene name
Sobic.003G314700.1 (Sb03g036240)	similar to Putative uncharacterized protein
COG2
define	gene name
Sobic.001G012900.2 (Sb01g001270)	similar to Putative uncharacterized protein
Sobic.001G012900.1 (Sb01g001270)	similar to Putative uncharacterized protein
COG3
define	gene name
Sobic.007G146600.1 (Sb07g022130)	similar to Putative tethering factor SEC34
COG4
define	gene name
Sobic.001G490500.1 (Sb01g045870)	similar to Chromosome chr15 scaffold_37, whole genome shotgun sequence
COG5
define	gene name
Sobic.009G120500.1 (Sb09g018830)	similar to Putative uncharacterized protein
COG6
define	gene name
Sobic.001G449900.1 (Sb01g042290)	similar to Putative uncharacterized protein
COG7
define	gene name
Sobic.010G223400.1 (Sb10g026850)	similar to Oligomeric golgi complex 7-like
COG8
define	gene name
Sobic.001G474400.1 (Sb01g044460)	similar to Dor1-like family protein, expressed
