# Supplementary material for: Conserved oligomeric Golgi (COG) complex genes functioning in defense are expressed in root cells undergoing a defense response to a pathogenic infection and exhibit regulation my MAPKs
Source: PLoS One. 2021 Aug 26;16(8):e0256472. doi: 10.1371/journal.pone.0256472 (PMC8389442; doi:10.1371/journal.pone.0256472)
Supplement: S11 Table — (XLSX) [file pone.0256472.s011.xlsx]

## Sheet: Sheet1
COG1
define	gene name
Brara.J01885.1	CONSERVED OLIGOMERIC GOLGI COMPLEX SUBUNIT 1
Brara.C00716.1	CONSERVED OLIGOMERIC GOLGI COMPLEX SUBUNIT 1
COG2
define	gene name
Brara.K01478.1	CONSERVED OLIGOMERIC GOLGI COMPLEX COMPONENT 2
Brara.C00819.1	CONSERVED OLIGOMERIC GOLGI COMPLEX COMPONENT 2
Brara.A01487.1	CONSERVED OLIGOMERIC GOLGI COMPLEX COMPONENT 2
COG3
define	gene name
Brara.G03263.1	CONSERVED OLIGOMERIC GOLGI COMPLEX COMPONENT 3
COG4
define	gene name
Brara.C02858.1	CONSERVED OLIGOMERIC GOLGI COMPLEX SUBUNIT 4
Brara.E02159.1	CONSERVED OLIGOMERIC GOLGI COMPLEX SUBUNIT 4
COG5
define	gene name
Brara.G02749.1	CONSERVED OLIGOMERIC GOLGI COMPLEX COMPONENT 5
Brara.A01419.1	CONSERVED OLIGOMERIC GOLGI COMPLEX COMPONENT 5
Brara.A01419.2
COG6
define	gene name
Brara.I02712.1	COMPONENT OF OLIGOMERIC GOLGI COMPLEX 6
COG7
define	gene name
Brara.B01559.1	CONSERVED OLIGOMERIC GOLGI COMPLEX COMPONENT 7
Brara.J00707.1	CONSERVED OLIGOMERIC GOLGI COMPLEX COMPONENT 7
COG8
define	gene name
Brara.B00437.1	CONSERVED OLIGOMERIC GOLGI COMPLEX COMPONENT 8
Brara.C00496.1	CONSERVED OLIGOMERIC GOLGI COMPLEX COMPONENT 8
Brara.C00496.2
