# Supplementary material for: Conserved oligomeric Golgi (COG) complex genes functioning in defense are expressed in root cells undergoing a defense response to a pathogenic infection and exhibit regulation my MAPKs
Source: PLoS One. 2021 Aug 26;16(8):e0256472. doi: 10.1371/journal.pone.0256472 (PMC8389442; doi:10.1371/journal.pone.0256472)
Supplement: S12 Table — (XLSX) [file pone.0256472.s012.xlsx]

## Sheet: Sheet1
COG1
Hits
p5.00_sc00136_p0004
p5.00_sc00027_p0058
COG2
Hits
p5.00_sc00078_p0024
p5.00_sc00091_p0037
COG3
Hits
p5.00_sc00011_p0123
COG4
Hits
p5.00_sc00071_p0018
p5.00_sc00083_p0007
p5.00_sc00083_p0008
COG5
Hits
p5.00_sc00061_p0096
p5.00_sc00515_p0005
COG6
Hits
p5.00_sc00088_p0001
COG7
Hits
p5.00_sc00122_p0059
p5.00_sc00013_p0068
COG8
Hits
p5.00_sc00018_p0193
