# Supplementary material for: Conserved oligomeric Golgi (COG) complex genes functioning in defense are expressed in root cells undergoing a defense response to a pathogenic infection and exhibit regulation my MAPKs
Source: PLoS One. 2021 Aug 26;16(8):e0256472. doi: 10.1371/journal.pone.0256472 (PMC8389442; doi:10.1371/journal.pone.0256472)
Supplement: S13 Table — (XLSX) [file pone.0256472.s013.xlsx]

## Sheet: Sheet1
COG1
Hit Name	Function
Sh_228L01_p000090	Conserved hypothetical protein
COG2
Hit Name	Function
Sh_202G20_p000030	Golgin candidate 5
COG3
Hit Name	Function
Sh_232M02_p000010	Conserved oligomeric Golgi complex subunit 3
Sh_201K24_p000030	Conserved oligomeric Golgi complex subunit 3
COG4
Hit Name	Function
Sh_243E10_p000010	Conserved oligomeric Golgi complex subunit 4
COG5
Hit Name	Function
Sh_216D17_p000030	Conserved oligomeric Golgi complex subunit 5
COG6
Hit Name	Function
no match
COG7
Hit Name	Function
Sh_248A13_contig-1_p000100	Embryo yellow protein (Fragment)
COG8
Hit Name	Function
no clear match
