# Supplementary material for: Conserved oligomeric Golgi (COG) complex genes functioning in defense are expressed in root cells undergoing a defense response to a pathogenic infection and exhibit regulation my MAPKs
Source: PLoS One. 2021 Aug 26;16(8):e0256472. doi: 10.1371/journal.pone.0256472 (PMC8389442; doi:10.1371/journal.pone.0256472)
Supplement: S14 Table — (XLSX) [file pone.0256472.s014.xlsx]

## Sheet: Sheet1
COG1
subject
Bv4_074490_kttr.t1
COG2
subject
Bv5_110470_orjt.t1
COG3
subject
Bv8_191140_ytsx.t1
COG4
subject
Bv7_161690_mznm.t1
COG5
subject
Bv9_204080_ycwh.t1
COG6
subject
Bv5_126010_hoxw.t1
COG7
subject
Bv2_044730_sqcf.t1
COG8
subject
Bv_004620_pwog.t1
