# Supplementary material for: Conserved oligomeric Golgi (COG) complex genes functioning in defense are expressed in root cells undergoing a defense response to a pathogenic infection and exhibit regulation my MAPKs
Source: PLoS One. 2021 Aug 26;16(8):e0256472. doi: 10.1371/journal.pone.0256472 (PMC8389442; doi:10.1371/journal.pone.0256472)
Supplement: S15 Table — (XLSX) [file pone.0256472.s015.xlsx]

## Sheet: Sheet1
COG1
define	gene name
Solyc03g120700.2.1	CONSERVED OLIGOMERIC GOLGI COMPLEX SUBUNIT 1
COG2
define	gene name
Solyc08g006660.1.1	CONSERVED OLIGOMERIC GOLGI COMPLEX COMPONENT 2
COG3
define	gene name
Solyc04g008640.2.1	CONSERVED OLIGOMERIC GOLGI COMPLEX COMPONENT 3
Solyc07g017520.2.1	CONSERVED OLIGOMERIC GOLGI COMPLEX COMPONENT 3
Solyc07g017530.2.1	CONSERVED OLIGOMERIC GOLGI COMPLEX COMPONENT 3
COG4
define	gene name
Solyc07g056010.2.1	CONSERVED OLIGOMERIC GOLGI COMPLEX SUBUNIT 4
COG5
define	gene name
Solyc10g007720.2.1	CONSERVED OLIGOMERIC GOLGI COMPLEX COMPONENT 5
COG6
define	gene name
Solyc08g075440.2.1	COMPONENT OF OLIGOMERIC GOLGI COMPLEX 6
COG7
define	gene name
Solyc05g006950.2.1	CONSERVED OLIGOMERIC GOLGI COMPLEX COMPONENT 7
COG8
define	gene name
Solyc01g087650.2.1	CONSERVED OLIGOMERIC GOLGI COMPLEX COMPONENT 8
