# Supplementary material for: Conserved oligomeric Golgi (COG) complex genes functioning in defense are expressed in root cells undergoing a defense response to a pathogenic infection and exhibit regulation my MAPKs
Source: PLoS One. 2021 Aug 26;16(8):e0256472. doi: 10.1371/journal.pone.0256472 (PMC8389442; doi:10.1371/journal.pone.0256472)
Supplement: S16 Table — (XLSX) [file pone.0256472.s016.xlsx]

## Sheet: Sheet1
COG1
define	gene name
PGSC0003DMT400006761	Low density lipoprotein B
COG2
define	gene name
PGSC0003DMT400067640	Conserved oligomeric Golgi complex component
COG3
define	gene name
PGSC0003DMT400068802	Sec34-like family protein
COG4
define	gene name
PGSC0003DMT400079836	Pentatricopeptide (PPR) repeat-containing protein
PGSC0003DMT400079834	Pentatricopeptide (PPR) repeat-containing protein
PGSC0003DMT400079835	Pentatricopeptide repeat-containing protein
COG5
define	gene name
PGSC0003DMT400054719	Golgi transport complex protein
COG6
define	gene name
PGSC0003DMT400004938	Component of oligomeric golgi complex
PGSC0003DMT400004936	Component of oligomeric golgi complex
PGSC0003DMT400004935	Component of oligomeric golgi complex
COG7
define	gene name
PGSC0003DMT400045408	Oligomeric golgi complex 7
PGSC0003DMT400045407	Oligomeric golgi complex 7
COG8
define	gene name
PGSC0003DMT400017657	Conserved oligomeric Golgi complex component
