# Supplementary material for: Conserved oligomeric Golgi (COG) complex genes functioning in defense are expressed in root cells undergoing a defense response to a pathogenic infection and exhibit regulation my MAPKs
Source: PLoS One. 2021 Aug 26;16(8):e0256472. doi: 10.1371/journal.pone.0256472 (PMC8389442; doi:10.1371/journal.pone.0256472)
Supplement: S17 Table — (XLSX) [file pone.0256472.s017.xlsx]

## Sheet: Sheet1
COG1
define	gene name
Gohir.D04G010100.1	CONSERVED OLIGOMERIC GOLGI COMPLEX SUBUNIT 1
Gohir.A05G405500.1	CONSERVED OLIGOMERIC GOLGI COMPLEX SUBUNIT 1
Gohir.D05G331100.1	CONSERVED OLIGOMERIC GOLGI COMPLEX SUBUNIT 1
Gohir.A04G049300.1	CONSERVED OLIGOMERIC GOLGI COMPLEX SUBUNIT 1
Gohir.D05G331100.2
COG2
define	gene name
Gohir.D11G175000.1	CONSERVED OLIGOMERIC GOLGI COMPLEX COMPONENT 2
Gohir.D11G175000.2
Gohir.A11G168800.1	CONSERVED OLIGOMERIC GOLGI COMPLEX COMPONENT 2
Gohir.A11G168800.2
COG3
define	gene name
Gohir.D06G081700.1	CONSERVED OLIGOMERIC GOLGI COMPLEX COMPONENT 3
Gohir.A06G084400.1	CONSERVED OLIGOMERIC GOLGI COMPLEX COMPONENT 3
Gohir.A13G188800.1	CONSERVED OLIGOMERIC GOLGI COMPLEX COMPONENT 3
Gohir.D13G195800.1	CONSERVED OLIGOMERIC GOLGI COMPLEX COMPONENT 3
Gohir.D13G195800.2
COG4
define	gene name
Gohir.A02G090600.1	CONSERVED OLIGOMERIC GOLGI COMPLEX SUBUNIT 4
Gohir.D06G121400.1	CONSERVED OLIGOMERIC GOLGI COMPLEX SUBUNIT 4
Gohir.D02G107800.1	CONSERVED OLIGOMERIC GOLGI COMPLEX SUBUNIT 4
Gohir.A06G116700.1	Golgi transport complex COD1 protein
Gohir.A06G116700.2
COG5
define	gene name
Gohir.D10G126100.2
Gohir.D10G126100.1	CONSERVED OLIGOMERIC GOLGI COMPLEX COMPONENT 5
Gohir.A10G140600.1	CONSERVED OLIGOMERIC GOLGI COMPLEX COMPONENT 5
COG6
define	gene name
Gohir.D08G170700.2
Gohir.D08G170800.1	COMPONENT OF OLIGOMERIC GOLGI COMPLEX 6
Gohir.D08G170700.1	COMPONENT OF OLIGOMERIC GOLGI COMPLEX 6
Gohir.A08G149700.2
Gohir.A08G149700.1	COMPONENT OF OLIGOMERIC GOLGI COMPLEX 6
COG7
define	gene name
Gohir.D12G200900.1	CONSERVED OLIGOMERIC GOLGI COMPLEX COMPONENT 7
Gohir.A12G198300.1	CONSERVED OLIGOMERIC GOLGI COMPLEX COMPONENT 7
COG8
define	gene name
Gohir.D08G268800.1	CONSERVED OLIGOMERIC GOLGI COMPLEX COMPONENT 8
Gohir.A08G247700.1	CONSERVED OLIGOMERIC GOLGI COMPLEX COMPONENT 8
