# Supplementary material for: Conserved oligomeric Golgi (COG) complex genes functioning in defense are expressed in root cells undergoing a defense response to a pathogenic infection and exhibit regulation my MAPKs
Source: PLoS One. 2021 Aug 26;16(8):e0256472. doi: 10.1371/journal.pone.0256472 (PMC8389442; doi:10.1371/journal.pone.0256472)
Supplement: S18 Table — Only plants with duplicated COG genes are analysed for the purpose of identifying protein domains that may be indicative of neofunctionalization of paralogs. Details of PFam (PF) families can be determined at https://pfam.xfam.org/. (XLSX) [file pone.0256472.s018.xlsx]

## Sheet: ALL
G. max
				PFAM Site
			TRUNCATED	VPS51	Sec5	Dor1	KxDL	COG2	DUF3510	Sec34	Anticodon_2	DDE_tnp_IS66	SKA2	COG4	RINT1_TIP1	Sec10	Antiterm	DIL	COG5	Sec8 exoc	Baculo_PEP	ADIP	DUF4201	COG6	Prominin	PBP_GOBP	COG7	Vps54	DUF3053
Plant	Gene	Accession		PF08700	PF15469	PF04124	PF10241	PF06148	PF12022	PF04136	PF19269	PF03050	PF16740	PF08318	PF04437	PF07393	PF03589	PF01843	PF10392	PF04048	PF04513	PF11559	PF13870	PF06419	PF05478	PF01395	PF10191	PF10475	PF11254
G. max	COG1-1	Glyma10g34570		X	X	X	X
	COG1-2	Glyma20g32980		X		X
	COG2-1	Glyma17g13840		X				X	X
	COG2-2	Glyma05g03260		X				X	X
	COG3-1	Glyma13g17521								X	X
	COG3-2	Glyma17g04990								X		X	X
	COG3-3	Glyma.09G134300	X
	COG4-1	Glyma19g44940												X	X	X	X
	COG4-2	Glyma03g42200												X	X	X	X	X
	COG5-1	Glyma14g03340		X				X											X	X	X	X	X	X	X
	COG5-2	Glyma02g45580		X				X											X	X		X	X	X	X
	COG6-1	Glyma01g35820																						X
	COG6-2	Glyma11g09550																						X		X
	COG6-3	Glyma.20G085000	X																					X
	COG7-1	Glyma09g35790																									X	X	X
	COG7-2	Glyma12g01570																	X								X	X	X
	COG8-1	Glyma16g22880		X		X		X																				X
	COG8-2	Glyma02g04920		X		X		X																				X
B. rapa
			PFAM Site
			VPS51	Sec5	Dor1	KxDL	COG2	DUF3510	Amidohydro_2	VASP_Tetra	Sec34	DNA_B bind	COG4	SET-assoc	COG5	Baculo_PEP	DUF1351	GP58	COG7	Vps54	EXO84
Plant	Gene	Accession	PF08700	PF15469	PF04124	PF10241	PF06148	PF12022	PF04909	PF08775	PF04136	PF10410	PF08318	PF11767	PF10392	PF04513	PF07083	PF07902	PF10191	PF10475	PF16528
B. rapa	COG1-1	Brara.J01885	X	X		X									X
	COG1-2	Brara.C00716	X		X	X									X
	COG2-1	Brara.K01478	X				X	X	X
	COG2-2	Brara.C00819					X	X		X
	COG2-3	Brara.A01487	X				X	X
	COG4-1	Brara.C02858									X	X
	COG4-2	Brara.E02159											X	X
	COG5-1	Brara.G02749	X				X								X	X		X
	COG5-2	Brara.A01419															X
	COG7-1	Brara.B01559																	X
	COG7-2	Brara.J00707
	COG8-1	Brara.B00437	X		X		X													X	X
	COG8-2	Brara.C00496	X		X															X	X
G. hirsutum
			PFAM Site
			VPS51	Sec5	Dor1	KxDL	COG2	DUF3510	Apolipoprot	DASH	Sec34	ALIX	MA-MIT	Retrotran_gag_4	CoV_NSP7	COG4	RINT1_TIP1	Sec10	DIL	COG5	DUF812	VPS53	Sec8 exoc	COG6	COG7	Vps54	DUF3053	PLU-1
Plant	Gene	Accession	PF08700	PF15469	PF04124	PF10241	PF06148	PF12022	PF01442	PF08650	PF04136	PF13949	PF09245	PF17241	PF08716	PF08318	PF04437	PF07393	PF01843	PF10392	PF05667	PF04100	PF04048	PF06419	PF10191	PF10475	PF11254	PF08429
G. hirsutum	COG1-1	Gohir.D04G010100	X	X		X														X
	COG1-2	Gohir.A05G405500	X			X														X
	COG1-3	Gohir.D05G331100	X	X		X														X
	COG1-4	Gohir.A04G049300	X	X		X														X
	COG2-1	Gohir.D11G175000	X				X	X	X
	COG2-2	Gohir.A11G168800					X	X	X	X
	COG3-1	Gohir.D06G081700									X	X
	COG3-2	Gohir.A06G084400									X		X	X	X
	COG3-3	Gohir.A13G188800									X			X
	COG3-4	Gohir.D13G195800									X			X
	COG4-1	Gohir.A02G090600														X	X		X
	COG4-2	Gohir.D06G121400														X	X	X	X
	COG4-3	Gohir.D02G107800														X	X	X
	COG4-4	Gohir.A06G116700														X
	COG5-1	Gohir.D10G126100	X		X		X													X	X	X
	COG5-2	Gohir.A10G140600	X		X		X													X	X	X	X
	COG6-1	Gohir.D08G170700																						X
	COG6-2	Gohir.D08G170800																						X
	COG6-3	Gohir.A08G149700																						X
	COG7-1	Gohir.D12G200900					X																		X	X	X
	COG7-2	Gohir.A12G198300																							X	X	X
	COG8-1	Gohir.D08G268800	X		X		X																			X		X
	COG8-2	Gohir.A08G247700	X		X		X																			X		X
M. esculenta
			PFAM Site
			VPS51	Sec5	COG2	DUF3510	DUF676	Zf-P11	Sec34	DnaB_bind	DNA_repr_REX1B	COG4	RINT1_TIP1	Sec10	DIL	SET_assoc	COG5	VPS53	Sec8 exoc	COG6	Prominin	Fez1	Vps54
Plant	Gene	Accession	PF08700	PF15469	PF06148	PF12022	PF05057	PF03854	PF04136	PF10410	PF14966	PF08318	PF04437	PF07393	PF01843	PF11767	PF10392	PF04100	PF04048	PF06419	PF05478	PF06818	PF10475
M. esculenta	COG2-1	Manes.06G118300	X		X	X	X
	COG2-2	Manes.14G052400				X		X
	COG3-1	Manes.03G045400							X	X	X
	COG3-2	Manes.16G089600							X	X
	COG4-1	Manes.01G239800										X	X	X	X
	COG4-2	Manes.05G016300										X				X
	COG4-3	Manes.05G016400											X		X	X
	COG5-1	Manes.01G130300	X		X												X	X	X	X	X	X
	COG5-2	Manes.02G088100	X	X													X	X		X			X
E. guineensis
			PFAM Sites
			no motifs found	VPS51	Sec5	FLiT	COG2	DUF3510	Apolipoprot	Mating-type B	DUF5955	COG4	RINT1_TIP1	COG5	CorA	Phasin	COG7
Plant	Gene	Accession		PF08700	PF15469	PF05400	PF06148	PF12022	PF01442	PF12731	PF19380	PF08318	PF04437	PF10392	PF01544	PF05597	PF10191
E. guineensis	COG1-1	p5.00_sc00136_p0004		X	X	X								X
	COG1-2	p5.00_sc00027_p0058		X
	COG2-1	p5.00_sc00078_p0024		X			X	X	X
	COG2-2	p5.00_sc00091_p0037		X			X	X		X	X
	COG4-1	p5.00_sc00071_p0018										X	X
	COG4-2	p5.00_sc00083_p0007										X
	COG5-1	p5.00_sc00061_p0096		X			X							X
	COG5-2	p5.00_sc00515_p0005	X
	COG7-1	p5.00_sc00122_p0059													X	X	X
	COG7-2	p5.00_sc00013_p0068															X
S. lycopersicon
			PFAM Sites
			TRUNCATED	Sec34	DNA_repr_REX1B	ALIX	CoV_NSP7	BLI1	Glu-tRNAGln	DUF4081
Plant	Gene	Accession		PF04136	PF14966	PF13949	PF08716	PF17324	PF02686	PF13312
S. lycopersicon	COG3-1	Solyc04g008640.2.1		X	X	X
	COG3-2	Solyc07g017520.2.1		X			X	X	X	X
	COG3-3	Solyc07g017530.2.1	X
S. officinalis
			PFAM Sites
			Sec34	DnaB_bind	BLI1	Apolipoprot	Smg8_Smg9
Plant	Gene	Accession	PF04136	PF10410	PF17324	PF1442	PF10220
S. officinalis	COG3-1	Sh_232M02_p000010	X	X	X	X
	COG3-2	Sh_201K24_p000030					X
Z. mays
			PFAM Site
			VPS51	Sec5	Dor1	Insc_C	COG2	DUF3510	Apolipo	pP_pnuc_1	Hrp1	Saw1	COG4	RINT1_TIP1	KASH_CCD	Pectinesterase	EAD11	Vps54	EXO84C	Myosin N-ter
Plant	Gene	Accession	PF08700	PF15469	PF04124	PF19427	PF06148	PF12022	PF01442	PF18165	PF07201	PF11561	PF08318	PF04437	PF14562	PF0195	PF19964	PF10475	PF16528	PF02736
Z. mays	COG1-1	GRMZM2G132991_T01	X	X
	COG1-2	GRMZM2G000615_T03	X	X		X
	COG2-1	GRMZM2G123843_T02					X	X	X	X	X
	COG2-2	GRMZM2G313460_T02	X				X	X				X
	COG4-1	GRMZM2G162725_T01											X	X	X
	COG4-2	GRMZM2G178916_T03											X			X	X
	COG8-1	GRMZM2G006781_T01	X		X		X											X	X	X
	COG8-2	AC235544.1_FGT004	X		X		X											X	X
