# Supplementary material for: Conserved oligomeric Golgi (COG) complex genes functioning in defense are expressed in root cells undergoing a defense response to a pathogenic infection and exhibit regulation my MAPKs
Source: PLoS One. 2021 Aug 26;16(8):e0256472. doi: 10.1371/journal.pone.0256472 (PMC8389442; doi:10.1371/journal.pone.0256472)
Supplement: S19 Table — (XLSX) [file pone.0256472.s019.xlsx]

## Sheet: SoybeanCOGs_NotInOEs
COG gene	Transcript > Transcript Identifier	Transcript > Gene Identifier	Transcript > Rna Seq Expressions > Countvariance	Transcript > Rna Seq Expressions > Method	Transcript > Rna Seq Expressions > Conflo	Transcript > Rna Seq Expressions > Count	Transcript > Rna Seq Expressions > Status	Transcript > Rna Seq Expressions > Countdispersionvar	Transcript > Rna Seq Expressions > Library Expression Level	Transcript > Rna Seq Expressions > Abundance	Transcript > Rna Seq Expressions > Confhi	Transcript > Rna Seq Expressions > Locus Expression Level	Transcript > Rna Seq Expressions > Countuncertaintyvar	Experiment Name	Experiment Group
COG2-1	Glyma.13G114900.3	Glyma.13G114900	0	cufflinks	0	0	OK	0		0	0		0	Nodules	Tissue Sample
	Glyma.13G114900.3	Glyma.13G114900	0	cufflinks	0	0	OK	0		0	0		0	Root	Tissue Sample
	Glyma.13G114900.3	Glyma.13G114900	0	cufflinks	0	0	OK	0		0	0		0	Shoot Apical Meristem	Tissue Sample
	Glyma.13G114900.3	Glyma.13G114900	0	cufflinks	0	0	OK	0		0	0		0	Stem	Tissue Sample
	Glyma.13G114900.3	Glyma.13G114900	461062	cufflinks	0	7.69213	OK	4703.63		0.0833816	14.8042		6.88437	Flower	Tissue Sample
	Glyma.13G114900.3	Glyma.13G114900	669116	cufflinks	0	10.3735	OK	7846.7		0.115528	18.3353		9.15125	Leaves	Tissue Sample
	Glyma.13G114900.3	Glyma.13G114900	1427650	cufflinks	0	15.2125	OK	17168.2		0.172978	27.3456		14.0683	Seed	Tissue Sample
	Glyma.13G114900.3	Glyma.13G114900	2541760	cufflinks	0	10.8575	OK	16020.1		0.121169	35.7056		9.86481	Root Hairs	Tissue Sample
	Glyma.13G114900.3	Glyma.13G114900	4256500	cufflinks	0	1.73548	OK	2373.94		0.0190637	45.3447		1.62989	Pod	Tissue Sample
	Glyma.17G129100.4	Glyma.17G129100	381140	cufflinks	0	99.2898	OK	60876.7		0.704601	9.46676		76.7555	Root	Tissue Sample
	Glyma.17G129100.4	Glyma.17G129100	497832	cufflinks	0	31.9173	OK	21946.8		0.226784	10.2535		27.7473	Nodules	Tissue Sample
	Glyma.17G129100.4	Glyma.17G129100	510280	cufflinks	0	47.3651	OK	33270		0.339421	10.5774		40.1026	Shoot Apical Meristem	Tissue Sample
	Glyma.17G129100.4	Glyma.17G129100	610345	cufflinks	0	61.4057	OK	47362		0.431525	11.4118		51.52	Flower	Tissue Sample
	Glyma.17G129100.4	Glyma.17G129100	877671	cufflinks	0	81.2054	OK	75354.6		0.582377	14.0198		67.1648	Leaves	Tissue Sample
	Glyma.17G129100.4	Glyma.17G129100	925459	cufflinks	0	73.164	OK	69631.5		0.523938	14.3021		61.1168	Stem	Tissue Sample
	Glyma.17G129100.4	Glyma.17G129100	977811	cufflinks	0	70.8887	OK	69306.3		0.506008	14.6228		60.4062	Root Hairs	Tissue Sample
	Glyma.17G129100.4	Glyma.17G129100	1204780	cufflinks	0	19.4548	OK	20446		0.142654	16.2395		17.3613	Seed	Tissue Sample
	Glyma.17G129100.4	Glyma.17G129100	1258520	cufflinks	0	37.3475	OK	40989.5		0.267373	16.33		31.9279	Pod	Tissue Sample
COG3-1	Glyma.13G114900.2	Glyma.13G114900	382428	cufflinks	0	66.8262	OK	40863.3		0.456253	8.90056		54.648	Flower	Tissue Sample
	Glyma.13G114900.2	Glyma.13G114900	577899	cufflinks	0	135.601	OK	102571		0.961899	11.7469		104.515	Leaves	Tissue Sample
	Glyma.13G114900.2	Glyma.13G114900	964065	cufflinks	0	120.777	OK	117858		0.843033	14.55		98.1827	Shoot Apical Meristem	Tissue Sample
	Glyma.13G114900.2	Glyma.13G114900	1075310	cufflinks	0	150.448	OK	155265		1.04946	15.5164		120.058	Nodules	Tissue Sample
	Glyma.13G114900.2	Glyma.13G114900	1127730	cufflinks	0	89.297	OK	93997.3		0.628717	15.5825		74.7482	Root	Tissue Sample
	Glyma.13G114900.2	Glyma.13G114900	1310930	cufflinks	0	58.7901	OK	66348.4		0.426334	17.0324		52.1865	Seed	Tissue Sample
	Glyma.13G114900.2	Glyma.13G114900	1644190	cufflinks	0	172.606	OK	220364		1.19124	18.8903		142.138	Stem	Tissue Sample
	Glyma.13G114900.2	Glyma.13G114900	1898130	cufflinks	0	112.024	OK	153237		0.77603	19.8639		95.2789	Pod	Tissue Sample
	Glyma.13G114900.2	Glyma.13G114900	2212210	cufflinks	0	102.046	OK	150568		0.724599	21.847		87.6661	Root Hairs	Tissue Sample
COG4-1	Glyma.19G260100.2	Glyma.19G260100	147891	cufflinks	0	292.452	OK	112508		2.21884	8.05427		80.2848	Flower	Tissue Sample
	Glyma.19G260100.2	Glyma.19G260100	329527	cufflinks	0	540.844	OK	310592		4.00717	12.5135		138.809	Root	Tissue Sample
	Glyma.19G260100.2	Glyma.19G260100	451311	cufflinks	0	534.358	OK	358991		3.9826	13.9965		204.408	Leaves	Tissue Sample
	Glyma.19G260100.2	Glyma.19G260100	528552	cufflinks	0	448.596	OK	325999		3.32864	14.1177		223.754	Nodules	Tissue Sample
	Glyma.19G260100.2	Glyma.19G260100	669492	cufflinks	0	746.341	OK	610786		5.46111	17.4353		239.341	Root Hairs	Tissue Sample
	Glyma.19G260100.2	Glyma.19G260100	1166320	cufflinks	0	797.355	OK	609037		5.95755	22.0957		181.518	Seed	Tissue Sample
	Glyma.19G260100.2	Glyma.19G260100	1184420	cufflinks	0	874.186	OK	672973		6.59179	23.0046		149.171	Shoot Apical Meristem	Tissue Sample
	Glyma.19G260100.2	Glyma.19G260100	2207210	cufflinks	0	1076.87	OK	1599750		8.10472	30.4675		477.44	Stem	Tissue Sample
	Glyma.19G260100.2	Glyma.19G260100	3569320	cufflinks	0	1387.51	OK	1853800		10.4782	39.0129		336.214	Pod	Tissue Sample
COG5-2	Glyma.02G286300.2	Glyma.02G286300	332654	cufflinks	0	459.395	OK	185715		3.13641	11.0118		0	Seed	Tissue Sample
	Glyma.02G286300.2	Glyma.02G286300	385317	cufflinks	0	471.933	OK	206796		3.30545	12.0008		39.6163	Flower	Tissue Sample
	Glyma.02G286300.2	Glyma.02G286300	391247	cufflinks	0	481.094	OK	212972		3.27424	11.7883		38.8399	Nodules	Tissue Sample
	Glyma.02G286300.2	Glyma.02G286300	406088	cufflinks	0	489.875	OK	220925		3.33236	12.0021		43.5511	Root	Tissue Sample
	Glyma.02G286300.2	Glyma.02G286300	425242	cufflinks	0	527.367	OK	243399		3.69153	12.8209		29.3961	Shoot Apical Meristem	Tissue Sample
	Glyma.02G286300.2	Glyma.02G286300	1011140	cufflinks	0	884.697	OK	629391		5.94796	19.4689		83.5314	Root Hairs	Tissue Sample
	Glyma.02G286300.2	Glyma.02G286300	1032350	cufflinks	0	936.53	OK	670784		6.41248	20.3263		50.7631	Leaves	Tissue Sample
	Glyma.02G286300.2	Glyma.02G286300	1130610	cufflinks	0	983.687	OK	740025		6.84789	21.6521		59.764	Pod	Tissue Sample
	Glyma.02G286300.2	Glyma.02G286300	1178090	cufflinks	0	934.187	OK	717308		6.45177	21.4439		113.737	Stem	Tissue Sample
COG7-2	Glyma.12G013000.3	Glyma.12G013000	0	cufflinks	0	0	OK	0		0	0		0	Root	Tissue Sample
	Glyma.12G013000.3	Glyma.12G013000	0	cufflinks	0	0	OK	0		0	0		0	Stem	Tissue Sample
	Glyma.12G013000.3	Glyma.12G013000	566436	cufflinks	0	41.8365	OK	30897.2		0.282815	10.4582		34.9896	Flower	Tissue Sample
	Glyma.12G013000.3	Glyma.12G013000	702304	cufflinks	0	34.3808	OK	28114.2		0.244196	12.1488		30.4893	Seed	Tissue Sample
	Glyma.12G013000.3	Glyma.12G013000	772602	cufflinks	0	12.8872	OK	10610.9		0.089352	12.278		11.6693	Nodules	Tissue Sample
	Glyma.12G013000.3	Glyma.12G013000	1018900	cufflinks	0	11.4983	OK	10798.1		0.0802529	14.1706		10.3033	Leaves	Tissue Sample
	Glyma.12G013000.3	Glyma.12G013000	1031540	cufflinks	0	6.64457	OK	6025.68		0.0463409	14.2131		5.57556	Shoot Apical Meristem	Tissue Sample
	Glyma.12G013000.3	Glyma.12G013000	1602680	cufflinks	0	18.4876	OK	22357.7		0.128139	17.6772		16.5123	Pod	Tissue Sample
	Glyma.12G013000.3	Glyma.12G013000	2725200	cufflinks	0	8.30511	OK	12439.4		0.0579948	23.1134		7.36683	Root Hairs	Tissue Sample
